# Supplementary material for: Adsorption and Self-Aggregation of Chiral [5]-Aza[6]helicenes on DNA Architecture: A Molecular Dynamics Study
Source: J Phys Chem B. 2023 Sep 26;127(39):8285–95. doi: 10.1021/acs.jpcb.3c02487 (PMC10561140; doi:10.1021/acs.jpcb.3c02487)
Supplement: Supplementary file 2 — jp3c02487_si_002.zip [file jp3c02487_si_002.zip]

Archive with 2 entries (2 files):
- Figure_Image.zip
- MD run_for SI_J Phys Chem B_G Raffaini_helicenes on DNA.zip
